# Supplementary material for: Characterizing the Spatio-Temporal Variations of Urban Growth with Multifractal Spectra
Source: Entropy (Basel). 2023 Jul 27;25(8):1126. doi: 10.3390/e25081126 (PMC10453168; doi:10.3390/e25081126)
Supplement: Supplementary file 1 [file entropy-25-01126-s001.zip]

Archive with 21 entries (19 files):
- Algorithm_S1/Multifractal_Meng/
- Algorithm_S1/Multifractal_Meng/__init__.py
- Algorithm_S1/Multifractal_Meng/__pycache__/
- Algorithm_S1/Multifractal_Meng/__pycache__/calculation.cpython-38.pyc
- Algorithm_S1/Multifractal_Meng/__pycache__/findBox.cpython-38.pyc
- Algorithm_S1/Multifractal_Meng/__pycache__/resizeRaster.cpython-38.pyc
- Algorithm_S1/Multifractal_Meng/__pycache__/saveDataAndPlot.cpython-38.pyc
- Algorithm_S1/Multifractal_Meng/Bongos.wav
- Algorithm_S1/Multifractal_Meng/calculation.py
- Algorithm_S1/Multifractal_Meng/clipRaster.py
- Algorithm_S1/Multifractal_Meng/drawBox.py
- Algorithm_S1/Multifractal_Meng/drawQ.py
- Algorithm_S1/Multifractal_Meng/fileList.py
- Algorithm_S1/Multifractal_Meng/findBox.py
- Algorithm_S1/Multifractal_Meng/fitLogistic.py
- Algorithm_S1/Multifractal_Meng/mainCity.py
- Algorithm_S1/Multifractal_Meng/readH5.py
- Algorithm_S1/Multifractal_Meng/README.md
- Algorithm_S1/Multifractal_Meng/resizeRaster.py
- Algorithm_S1/Multifractal_Meng/saveDataAndPlot.py
- Table_S1.xlsx
