# Supplementary material for: Characterizing the Spatio-Temporal Variations of Urban Growth with Multifractal Spectra
Source: Entropy (Basel). 2023 Jul 27;25(8):1126. doi: 10.3390/e25081126 (PMC10453168; doi:10.3390/e25081126)
Supplement: Supplementary file 1 [file entropy-25-01126-s001.zip › Algorithm_S1/Multifractal_Meng/drawBox.py]

# -*- coding: utf-8 -*-
"""
Created on Sun Sep 18 21:48:09 2022

@author: harmo

在ENVI的View Metadata-Map Info中可以看到图像左上角经纬度x0y0、像元长宽unit
在Python中换算出盒子坐标
在GIS中画出盒子：bound用矩形画，右键绝对xy、水平对齐；box用面画，右键绝对xy、完成草图

"""

import os
import cv2
import numpy as np
from scipy.spatial import ConvexHull
import matplotlib.pyplot as plt

def get_target(img): # get target from the image
    #img = np.where(img == 65535, 0, img)
    target = np.nonzero(img)
    target = np.vstack((target[1], target[0])).T
    return target

os.chdir(r'C:\Users\harmo\Documents\学习\数据\土地利用') #???
name = 'Chongqing_2000.tif' #???
x0 = 112.79857562 # top left #???
y0 = 23.62982422 # top left #???
x_unit = 0.00026949 # unit of x #???
y_unit = -0.00026949 # unit of y #???

img = cv2.imread(name, -1)
target = get_target(img)
# bound and min area box
h, w = img.shape
bound = np.array([[0,0], [w,0], [w,h], [0,h]])
bound_xy = bound * [x_unit, y_unit] + [x0, y0]

# min area box
hull = ConvexHull(target)
hull_p = np.array(target[hull.vertices.tolist(), :])
rect = cv2.minAreaRect(hull_p)
box = np.int0(cv2.boxPoints(rect)) #plt画图影响不大，gis画图有误差
box = cv2.boxPoints(rect)
box_xy = box * [x_unit, y_unit] + [x0, y0]

#%% draw bound and box
# settings
plt.figure()
ax = plt.gca() 
ax.invert_yaxis()
ax.axes.get_xaxis().set_visible(False)
ax.axes.get_yaxis().set_visible(False)
plt.axis("equal")
# draw
plt.plot(target[:,0], target[:,1], 'k.', markersize = 1)
bound_p = np.row_stack((bound, bound[0]))
plt.plot(bound_p[:,0], bound_p[:,1], 'b-')
box_p = np.row_stack((box, box[0]))
plt.plot(box_p[:,0], box_p[:,1], 'r-')
# save
box_name = name.split('\\')[-1].split('.')[0] + '_box.png'
plt.savefig(box_name)
