# Supplementary material for: Characterizing the Spatio-Temporal Variations of Urban Growth with Multifractal Spectra
Source: Entropy (Basel). 2023 Jul 27;25(8):1126. doi: 10.3390/e25081126 (PMC10453168; doi:10.3390/e25081126)
Supplement: Supplementary file 1 [file entropy-25-01126-s001.zip › Algorithm_S1/Multifractal_Meng/drawQ.py]

# -*- coding: utf-8 -*-
"""
    Author: harmo
    Function: visulize areas with different density by adjusting q
    2 available method:
        1. rotate - resize - devide and scale - resize back, rotate back: more accurate, but the .tfw file is hard to get
        2. divide and scale directly: different from the calculation process, but the .tfw file is easy to get
    => method 2: gis，Spatial Analyst—栅格综合—聚合，不扩展范围
"""

import numpy as np
import time
import gc
import cv2
import os

class Main():
    def __init__(self, file_name):
        """
            setting of the main parameters
        """
        
        # 1. read the image (upper limit: 32766, error may be reported when the img is large)
        self.file_name = file_name
        self.img = cv2.imread(file_name, -1) #IMREAD_UNCHANGED = -1
        
        # 2. division and scaling parameters
        # aggregation level
        self.agg = 50
        # q
        self.q_list = np.array([-1, 5]) # <0: 0 - q; >0: q
        # division data
        self.prob_data = []
        self.miu_data = []
        
    def miu_q(self, prob_data, q):
        prob_q = np.where(prob_data == 0, 0, np.power(prob_data, q))
        sum_prob_q = np.sum(prob_q)
        if sum_prob_q == 0:
            raise RuntimeError('Calculation of miu_q failed.')
        miu_q = prob_q / float(sum_prob_q)
        return miu_q
        
    def start_to_plot(self):
        print('Begin to plot...')
        time.sleep(1)
        
        ## start to plot        
        self.img = np.where(self.img == 7, 1, 0) #??? 根据实际情况修改，impervious = 7
        h1, w1 = self.img.shape
        s = np.sum(self.img)
        
        print("Dividing..." + self.file_name.split('\\')[-1])
        h2, w2 = int(h1 / self.agg), int(w1 / self.agg)
        x0, y0 = h1 % self.agg, w1 % self.agg
        
        self.prob_data = np.zeros((h2, w2), dtype=np.float32)
        for i in range(h2): # gis：舍弃右、上方的多余像元
            for j in range(w2):
                x_start, x_end = x0+i*self.agg, x0+(i+1)*self.agg
                y_start, y_end = y0+j*self.agg, y0+(j+1)*self.agg
        
                prob = np.sum(self.img[x_start:x_end, y_start:y_end]) / s
                self.prob_data[i, j] = prob
            
        print("Scaling...")
        for q in self.q_list:
            print('q={}'.format(q))
            if q < 0: # img_q = img_0 - img_|q|
                self.miu_data = self.miu_q(self.prob_data, 0) - self.miu_q(self.prob_data, abs(q))
            if q > 0: # img_q
                self.miu_data = self.miu_q(self.prob_data, q)
            self.miu_data = np.where(self.miu_data < 0, 0, self.miu_data)

            q_name = self.file_name.split('_')[0] + '_q' + str(q) + '.tif'
            cv2.imwrite(q_name, self.miu_data)

## settings
path = r'C:\Users\harmo\Documents\学习\文章\局部分维数与异速标度\Esri2\10-png' #???
os.chdir(path)
City = ['Anqing', 'Changzhou', 'Chizhou', 'Chuzhou', 'Hangzhou', 'Hefei', 'Huzhou', 'Jiaxing', 'Jinhua', 
       'Maanshan', 'Nanjing', 'Nantong', 'Ningbo', 'Shanghai', 'Shaoxing', 'Suzhou', 'Taizhou1', 'Taizhou4', 
       'Tongling', 'Wuhu', 'Wuxi', 'Xuancheng', 'Yancheng', 'Yangzhou', 'Zhenjiang', 'Zhoushan']
Year = [i for i in range(2017, 2023)]
Data = []

#%%
if __name__ == "__main__":           
    gc.collect()
    img_name = '{}_agg{}.png'.format('Anqing', 2022)
    main = Main(img_name)
    main.start_to_plot()
