# Supplementary material for: Characterizing the Spatio-Temporal Variations of Urban Growth with Multifractal Spectra
Source: Entropy (Basel). 2023 Jul 27;25(8):1126. doi: 10.3390/e25081126 (PMC10453168; doi:10.3390/e25081126)
Supplement: Supplementary file 1 [file entropy-25-01126-s001.zip › Algorithm_S1/Multifractal_Meng/findBox.py]

# -*- coding: utf-8 -*-

import cv2
import numpy as np
from scipy.spatial import ConvexHull
import matplotlib.pyplot as plt

def get_target(img): # get target from the image
    target = np.nonzero(img)
    target = np.vstack((target[1], target[0])).T
    return target

def convex_hull(target): # get the convex hull
    hull = ConvexHull(target)
    hull_p = np.array(target[hull.vertices.tolist(), :])
    return hull_p

class FindBox():
    """
        Find the min area box of the image, rotate, clip and save it
    """
    
    def __init__(self, img, file_name):
        self.img = img
        self.file_name = file_name
        self.up_lmt = 32766 # upper limit
        
    def find_min_area_box(self):
        flag = 0 # size flag
        # 1. expand image extent to avoid missing
        s0, s1 = int(self.img.shape[0]/2), int(self.img.shape[1]/2) # expand 2 times
        if self.img.shape[0] * 2 > self.up_lmt:
            s0 = int((self.up_lmt - self.img.shape[0])/2)
            flag = 1 # size flag
        if self.img.shape[1] * 2 > self.up_lmt:
            s1 = int((self.up_lmt - self.img.shape[1])/2)
            flag = 1 # size flag
        img_exp = cv2.copyMakeBorder(self.img, s0, s0, s1, s1, cv2.BORDER_CONSTANT, value = 0)
        self.target = get_target(img_exp)
        # 2. find bound and min area box
        hull_p = convex_hull(self.target)
        x, y, w, h = cv2.boundingRect(hull_p)
        self.bound = np.array([[x,y], [x+w,y], [x+w,y+h], [x,y+h]])
        self.rect = cv2.minAreaRect(hull_p)
        self.box = np.int0(cv2.boxPoints(self.rect))
        center, size, angle = self.rect[0], self.rect[1], self.rect[2]
        center, size = tuple(map(round, center)), tuple(map(round, size))
        """
            param meaning: 
            In pic 'xxx_rot.png', x axis points to left. As x axis rotating clockwise, 
            the first side it meets is 'size[0]', the corresponing angle is 'angle'.
        """
        # 3. rotate and clip by min area box, then save
        if abs(angle) > 2 and abs(angle) < 88: # only when angle > 2 and < 88
        # the length-width-radio of the rotated and original pic should be similar
            radio = (size[0]-size[1]) * (s1-s0) 
            if radio > 0: # similar radio, anticlockwise rotation
                angle_rot = abs(angle) # positive for anticlockwise
            else: #clockwise rotation
                angle_rot = abs(angle) - 90 # negative for clockwise
            mtrx = cv2.getRotationMatrix2D(center, angle_rot, 1)
            ss0, ss1 = img_exp.shape[0]*2, img_exp.shape[1]*2
            if flag:
                ss0, ss1 = self.up_lmt, self.up_lmt
            else:
                if ss0 > self.up_lmt:
                    ss0 = self.up_lmt
                if ss1 > self.up_lmt:
                    ss1 = self.up_lmt
            img_rot = cv2.warpAffine(img_exp, mtrx, (ss0, ss1))
            
            hull_p2 = convex_hull(get_target(img_rot))
            x2, y2, w2, h2 = cv2.boundingRect(hull_p2)
            self.img_clip = img_rot[y2:y2+h2, x2:x2+w2] #y0:y1, x0:x1
            rot_name = self.file_name.split('\\')[-1].split('.')[0] + '_rot.png'
            cv2.imwrite(rot_name, self.img_clip) 

    def draw_image(self):
        # settings
        plt.figure()
        ax = plt.gca() 
        ax.invert_yaxis()
        ax.axes.get_xaxis().set_visible(False)
        ax.axes.get_yaxis().set_visible(False)
        plt.axis("equal")
        # draw
        plt.plot(self.target[:,0], self.target[:,1], 'k.', markersize = 1)
        bound_p = np.row_stack((self.bound, self.bound[0]))
        plt.plot(bound_p[:,0], bound_p[:,1], 'b-')
        box_p = np.row_stack((self.box, self.box[0]))
        plt.plot(box_p[:,0], box_p[:,1], 'r-')
        box_name = self.file_name.split('\\')[-1].split('.')[0] + '_box.png'
        plt.savefig(box_name)
    
    def get_image_from_file(self):
        '''
        #################### MAIN FUNCTION ###################
                   Get the image and cut by box
        ######################################################
        '''
        self.find_min_area_box()
        self.draw_image()        
