# Supplementary material for: Characterizing the Spatio-Temporal Variations of Urban Growth with Multifractal Spectra
Source: Entropy (Basel). 2023 Jul 27;25(8):1126. doi: 10.3390/e25081126 (PMC10453168; doi:10.3390/e25081126)
Supplement: Supplementary file 1 [file entropy-25-01126-s001.zip › Algorithm_S1/Multifractal_Meng/fitLogistic.py]

# -*- coding: utf-8 -*-
"""
Created on Tue Jun  1 13:47:08 2021

@author: harmo
"""

import numpy as np
import pandas as pd
import os
from sklearn.linear_model import LinearRegression

working_folder = "/Users/harmo/Documents/学习/盒子角度/ZhuJiang/result"
os.chdir(working_folder)
raw_data = pd.read_excel('ZJ_multifractal.xlsx', 'rawdata')
l = 34
s = 1
t = np.arange(s, l)
t = t.reshape(-1, 1)
delta = 0.01
#%%
output = []

for i in range(7, 10):
    D = np.array(raw_data.iloc[s:, i])
    table = []
    print('|', end = '')
    for power in np.arange(1, 2, delta * 10):
        x = np.power(t, power)
        for Dmin in np.arange(0, D[0], delta):
            for Dmax in np.arange(round(D[l-1-s],int(-np.log10(delta)))+delta, 2, delta):
                y = np.log((Dmax-Dmin)/(D-Dmin)-1)
                y = y.reshape(-1, 1)
                reg = LinearRegression().fit(x, y)
                line = []
                line = [Dmin, Dmax, power, -reg.coef_[0][0], reg.intercept_[0], reg.score(x, y)]
                table.append(line)
        print('#', end = '')
    print('| Done!')
    table = np.array(table)
    R2max = table[:, 5].argmax(axis = 0)
    output.append(table[R2max])

output = np.array(output)
output = output.T
        
        
