# Supplementary material for: Characterizing the Spatio-Temporal Variations of Urban Growth with Multifractal Spectra
Source: Entropy (Basel). 2023 Jul 27;25(8):1126. doi: 10.3390/e25081126 (PMC10453168; doi:10.3390/e25081126)
Supplement: Supplementary file 1 [file entropy-25-01126-s001.zip › Algorithm_S1/Multifractal_Meng/mainCity.py]

#-*-coding:utf-8-*-

"""
    Author:       ls-huang + fumeng, # for ls-huang, ## for fumeng
    Edition:      2.0
    Date:         2021.5.28
    File Name:    mainRot.py
    Function：    main part

    Function：    Use .tif image file and calculate multifractal spectrum and visualize the spatial spectrum.
"""

import numpy as np
import pandas as pd
#import winsound
import time
import gc
import cv2
import os

# import relevant class defined in the project
os.chdir(r'C:\Users\harmo\Documents\学习\codes\Multifractal_Meng')
from findBox import FindBox               ## 按照最小外接矩形旋转图片，不保存图片#???
#from clipRaster import Clipper            # 按照左上角、右下角坐标设定的矩形切割图片
from resizeRaster import Resampler         # 存放：重采样的类（由于盒子法限制，需要是2的n次方），不保存图片#???
from calculation import Calculator         # 存放：使用最小二乘法回归拟合参数的类
from saveDataAndPlot import SaveDataAndPic  # 存放：保存数据和图像的类

class Main():
    def __init__(self, file_name):
        """
            setting of the main parameters
        """
        ## 1. read the image (upper limit: 32766, error may be reported when the img is large)
        self.file_name = file_name
        self.img = cv2.imread(file_name, -1) #IMREAD_UNCHANGED = -1
        
        ## 2. rotate the image by its min area box
        # whether to be rotated
        # 0: not to be rotated
        # 1: would be rotated
        self.is_to_be_rotated = 1 #???
        
        # 3. resample parameters
        # scale of resample size
        # CAUTION: must be the power of 2, e.g. 128, 256, 512, 1024, ... 4096)
        self.resample_size = 4096
        ## the length of time series, 1 for single data
        self.year = 1 #???

        # 4. OLS regression parameters
        # from left to right: q_min, q_max, q_interval
        self.q_list = np.array([-20, -10, -5, 0, 1, 5, 10, 20]) #!!!
        # 0 - Fix the intercept to zero during OLS
        # 1 - Do NOT Fix the intercept to zero during OLS
        self.intercept = 0

        # 5. save data tp .hdf5 and save pic to .png.
        # 1 - Export the data to .hdf5 file
        # 0 - Do NOT Export the data to .hdf5 file
        self.is_export_data = 0 #!!!
        # 1 - Export the result to .png file
        # 0 - Do NOT Export the result to .png file
        self.is_export_png = 0 #!!!
        # whether to save data and pic
        self.is_save_data = False #!!!

        # 6. set the scaling range for different parameter
        ## scaling range for D_q and tau(q) during OLS estimation
        # minimum: 1
        self.dq_scale_min = 1
        # maximum
        self.dq_scale_max = 512
        dq_scale_ul = np.log2(self.dq_scale_max)
        dq_scale_dl = np.log2(self.dq_scale_min)

        ## scaling range for alpha(q) during OLS estimation
        # minimus: 1
        self.alpha_scale_min = 1
        # maximum
        self.alpha_scale_max = 512
        alpha_scale_ul = np.log2(self.alpha_scale_max)
        alpha_scale_dl = np.log2(self.alpha_scale_min)

        ## scaling range for f(q) during OLS estimation
        # minimus: 1
        self.f_scale_min = 1
        # maximum
        self.f_scale_max = 512
        f_scale_ul = np.log2(self.f_scale_max)
        f_scale_dl = np.log2(self.f_scale_min)

        # combined scaling range (would be distinguished by "label")
        self.scale_limit = [(dq_scale_dl, dq_scale_ul), (alpha_scale_dl, alpha_scale_ul), (f_scale_dl, f_scale_ul)]

        self.parameters = []

    def start_to_calculate(self):
        print('Begin to calculate...')
        time.sleep(1)

        ## start to calculate        
        self.img = np.where(self.img == 15, 0, self.img) #??? 根据实际情况修改，NoData = 65535
        #self.img = np.where(self.img == 65535, 0, self.img) 
        
        if self.is_to_be_rotated == 1:
            print("Rotating..." + self.file_name.split('\\')[-1])
            rotated = FindBox(self.img, self.file_name)
            rotated.get_image_from_file()
            if abs(rotated.rect[2]) > 2 and abs(rotated.rect[2]) < 88: #rotate if the angle is more than 2
                rotate_data = rotated.img_clip
                print('The rotating angle is {}'.format(rotated.rect[2]))
        if self.is_to_be_rotated == 0 or abs(rotated.rect[2]) <= 2 or abs(rotated.rect[2]) >= 88:
            print("Don't need rotate " + self.file_name.split('\\')[-1])
            rotate_data = self.img            

        print("Resampling..." + self.file_name.split('\\')[-1])
        resampler = Resampler(rotate_data, self.file_name.split('\\')[-1].split('.')[0] + '_rot' + str(self.is_to_be_rotated), self.resample_size, self.resample_size)
        resampler.resample_file()
        resize_data = resampler.resize_data
        
        for i in range(self.year): #
            if self.year > 1: # for time series
                year_data = np.where(resize_data >= self.year-i, 1, 0)
                self.file_name_year = self.file_name.split('\\')[-1].split('.')[0] + str(i) + '_rot' + str(self.is_to_be_rotated) + '_icp' + str(self.intercept)
            else: # for single data
                year_data = np.where(resize_data == 7, 1, 0) #??? 根据实际情况修改，Value = 80 for Impervious Surface
                self.file_name_year = self.file_name.split('\\')[-1].split('.')[0] + '_rot' + str(self.is_to_be_rotated) + '_icp' + str(self.intercept)

            print("Calculating..." + self.file_name_year)
            calculator = Calculator(year_data, self.q_list, self.scale_limit, self.intercept,
                                    self.resample_size, self.resample_size)
            calculator.calculation_and_save()
            prob_data_list = calculator.prob_data_list
            parameters = calculator.parameters
            parameters_calculation = calculator.parameters_calculation
            miu_q_list_list = calculator.miu_q_list_list
            data = calculator.data
            ## [f_-20, f_-10, f_-5, f0, f1, f5, f10, f20]
            self.parameters = [parameters[4][i][2] for i in range(len(self.q_list))]
            #self.parameters.extend([parameters[4][0][2], parameters[4][-1][2]])           
    
            if self.is_save_data == True:
                    print("Saving data and pic...")
                    save_data_and_pic = SaveDataAndPic(prob_data_list, parameters, parameters_calculation, miu_q_list_list, data, self.q_list,
                                                   self.file_name_year + '.h5', self.scale_limit, self.intercept, self.file_name_year)
                    save_data_and_pic.save_to_hdf5()
                    save_data_and_pic.plot_spectrum()
                    print("Data and pic have been saved.")

        print("The calculation is done!\n")
        # Play music when finished.
        #winsound.PlaySound("Bongos.wav", winsound.SND_ASYNC)

## settings
path = r'C:\Users\harmo\Documents\学习\文章\局部分维数与异速标度\Esri\nt' #???
os.chdir(path)
File_lst = os.listdir(path)
City = []

'''
for file in File_lst:
    name = file.split('_2000.')
    if name[-1] == 'tif':
        City.append(name[0])
'''
#City = [File_lst[i * 3].split('_')[0] for i in range(int(len(File_lst) / 3))]

City = ['Anqing', 'Changzhou', 'Chizhou', 'Chuzhou', 'Hangzhou', 'Hefei', 'Huzhou', 'Jiaxing', 'Jinhua', 
       'Maanshan', 'Nanjing', 'Nantong', 'Ningbo', 'Shanghai', 'Shaoxing', 'Suzhou', 'Taizhou1', 'Taizhou4', 
       'Tongling', 'Wuhu', 'Wuxi', 'Xuancheng', 'Yancheng', 'Yangzhou', 'Zhenjiang', 'Zhoushan']
Year = [i for i in range(2017, 2023)]
Data = []

#%%
if __name__ == "__main__":
    for i in range(len(Year)):
        Data.append([])
        for j in range(len(City)):            
            gc.collect()
            img_name = '{}_agg{}.tif'.format(City[j], Year[i])
            main = Main(img_name)
            main.start_to_calculate()
            Data.append(main.parameters)

#%%
col = ['f_-20', 'f_-10', 'f_-5', 'f0', 'f1', 'f5', 'f10', 'f20']
with pd.ExcelWriter('City_r0.xlsx') as writer:
    for i in range(len(Year)):
        df = pd.DataFrame(Data[i], index = City, columns = col)
        df.to_excel(writer, sheet_name = str(Year[i]))

#%%
os.chdir(r'C:\Users\harmo\Documents\学习\文章\ΔD与城市化水平\CityCluster_FM\8-rot')
import matplotlib.pyplot as plt 
img = cv2.imread('Hangzhou_rot.png', -1)
plt.imshow(img)
