# Supplementary material for: Characterizing the Spatio-Temporal Variations of Urban Growth with Multifractal Spectra
Source: Entropy (Basel). 2023 Jul 27;25(8):1126. doi: 10.3390/e25081126 (PMC10453168; doi:10.3390/e25081126)
Supplement: Supplementary file 1 [file entropy-25-01126-s001.zip › Algorithm_S1/Multifractal_Meng/readH5.py]

# -*- coding: utf-8 -*-
"""
Created on Mon May 31 22:24:54 2021

@author: harmo
"""

import h5py
import os
import pandas as pd
import numpy as np

basic_name = 'Guangshen' #???
option_name = '_rot1_icp0' #???
os.chdir(r'C:\Users\harmo\Documents\学习\文章\2-盒子角度\CHN\Guangshen\result\Guangshen_rot1_icp0') #???

#%% read multifractal parameters and estimation parameters: group1_name + table1_name_list
#param = []  
df_tau = pd.DataFrame()
df_D = pd.DataFrame()
df_alpha = pd.DataFrame()
df_f = pd.DataFrame()
df_tau_R2 = pd.DataFrame()
df_D_R2 = pd.DataFrame()
df_alpha_R2 = pd.DataFrame()
df_f_R2 = pd.DataFrame()
   
for i in range(34):
    ##file_name = 'Krinking_20200630' + "{:0>2d}".format(i) + '_rot0_icp0.h5'
    file_name = basic_name + str(i) + option_name + '.h5'
    h5 = h5py.File(file_name, 'r')
    tmp1 = h5['global and local parameters in OLS/global and local parameters']
    tmp2 = h5['global and local parameters in OLS/fit goodness']
    df1 = pd.DataFrame(tmp1[:])
    df2 = pd.DataFrame(tmp2[:])
    ##colname = "t{:0>2d}".format(i)
    colname = str(i)
    df_tau[colname] = df1['tau']
    df_D[colname] = df1['D']
    df_alpha[colname] = df1['alpha']
    df_f[colname] = df1['f']
    df_tau_R2[colname] = df2['tau']
    df_D_R2[colname] = df2['D']
    df_alpha_R2[colname] = df2['alpha']
    df_f_R2[colname] = df2['f']
    h5.close()

df_tau.index = range(-20, 21, 1)
df_D.index = range(-20, 21, 1)
df_alpha.index = range(-20, 21, 1)
df_f.index = range(-20, 21, 1)
df_tau_R2.index = range(-20, 21, 1)
df_D_R2.index = range(-20, 21, 1)
df_alpha_R2.index = range(-20, 21, 1)
df_f_R2.index = range(-20, 21, 1)
with pd.ExcelWriter(basic_name + option_name + '.xlsx') as writer:
    df_D.to_excel(writer, 'D')
    df_D_R2.to_excel(writer, 'D_R2')
    df_alpha.to_excel(writer, 'alpha')
    df_alpha_R2.to_excel(writer, 'alpha_R2')
    df_f.to_excel(writer, 'f')
    df_f_R2.to_excel(writer, 'f_R2')
    df_tau.to_excel(writer, 'tau')
    df_tau_R2.to_excel(writer, 'tau_R2')

#%% read the raw data to estimate parameters: group2_name + table2_name_list
#i = 33
col = [1, 41]
D = []
alpha = []
f = []

for i in range(34):
    ##file_name = 'Krinking_20200630' + "{:0>2d}".format(i) + '_rot0_icp0.h5'
    file_name = basic_name + str(i) + option_name + '.h5'
    h5 = h5py.File(file_name, 'r')
    #table2_name_list = ['ln_sum_prob_q', 'ln_sum_prob_q_divide_q', 'sum_miu_q_ln_prob', 'sum_miu_q_ln_miu_q']
    #table2_title_list = ['tau', 'D', 'alpha', 'f']
    D.append([])
    alpha.append([])
    f.append([])
    
    for j in col:
        #df_epsilon = pd.DataFrame(np.array(list(h5['parameters_calculation/ln_sum_prob_q']))).iloc[:, 0]
        #df_tau_Raw = pd.DataFrame(np.array(list(h5['parameters_calculation/ln_sum_prob_q'])))
        df_D = pd.DataFrame(np.array(list(h5['parameters_calculation/ln_sum_prob_q_divide_q']))).iloc[:, j]
        df_alpha = pd.DataFrame(np.array(list(h5['parameters_calculation/sum_miu_q_ln_prob']))).iloc[:, j]
        df_f = pd.DataFrame(np.array(list(h5['parameters_calculation/sum_miu_q_ln_miu_q']))).iloc[:, j]
        
        D[i].append(list(df_D))
        alpha[i].append(list(df_alpha))
        f[i].append(list(df_f))
    
    h5.close()

def RawData(lst):
    arr_20 = pd.DataFrame(np.array(lst)[:, 0, :], index = range(34)).T
    arr20 = pd.DataFrame(np.array(lst)[:, 1, :], index = range(34)).T
    nancol = pd.DataFrame(range(13))
    df = pd.concat([arr_20, nancol, arr20], axis = 1)
    return df

with pd.ExcelWriter(basic_name + option_name + '_raw.xlsx') as writer:
    '''
    df_tau_Raw.to_excel(writer, 'tau')
    df_D_Raw.to_excel(writer, 'D')
    df_alpha_Raw.to_excel(writer, 'alpha')
    df_f_Raw.to_excel(writer, 'f')
    '''
    df_D = RawData(D)
    df_alpha = RawData(alpha)
    df_f = RawData(f)
    
    df_D.to_excel(writer, 'D')
    df_alpha.to_excel(writer, 'alpha')
    df_f.to_excel(writer, 'f')
    
    
