# Supplementary material for: Characterizing the Spatio-Temporal Variations of Urban Growth with Multifractal Spectra
Source: Entropy (Basel). 2023 Jul 27;25(8):1126. doi: 10.3390/e25081126 (PMC10453168; doi:10.3390/e25081126)
Supplement: Supplementary file 1 [file entropy-25-01126-s001.zip › Algorithm_S1/Multifractal_Meng/resizeRaster.py]

#-*-coding:utf-8-*-
# -*- coding: UTF-8 -*-
# # Script to resample a raster to a specific size.

import cv2

class Resampler():
    '''
    Resample image
    '''
    def __init__(self, img, file_name, out_column, out_row):
        self.img = img
        self.file_name = file_name
        self.out_column = out_column # column number of resampled image.
        self.out_row = out_row      # row number of resampled image.

    def resample_file(self):
        """
        ################################ MAIN FUNCTION #############################
        """
        ## Open the input raster.
        self.resize_data = cv2.resize(self.img, (self.out_column, self.out_row))
        clip_name = self.file_name.split('\\')[-1].split('.')[0] + '_clip.png'
        cv2.imwrite(clip_name, self.resize_data)
        
        
