# Supplementary material for: Characterizing the Spatio-Temporal Variations of Urban Growth with Multifractal Spectra
Source: Entropy (Basel). 2023 Jul 27;25(8):1126. doi: 10.3390/e25081126 (PMC10453168; doi:10.3390/e25081126)
Supplement: Supplementary file 1 [file entropy-25-01126-s001.zip › Algorithm_S1/Multifractal_Meng/saveDataAndPlot.py]

#-*-coding:utf-8-*-
# -*- coding: UTF-8 -*-
# # Script to resample a raster to a smaller pixel size.

import os
import numpy as np
import matplotlib.pyplot as plt
import tables as tb

class SaveDataAndPic():
    def __init__(self, prob_data_list, parameters, parameters_calculation, miu_q_list_list, data,
                 q_list, file_name, scale_limit, intercept, fig_name_prefix):
        self.prob_data_list = prob_data_list
        self.parameters = parameters
        self.parameters_calculation = parameters_calculation
        self.miu_q_list_list = miu_q_list_list
        self.data = data

        self.q_list = q_list
        self.file_name = file_name

        self.scale_limit = scale_limit
        self.intercept = intercept
        self.fig_name_prefix = fig_name_prefix

        ### Set whether to save specific part
        # self.if_save_group1 MUST be set True
        # global and local parameters in OLS
        self.if_save_group1 = True
        # self.if_save_group2 recommended to be True
        # parameters_calculation
        self.if_save_group2 = True
        # self.if_save_group3 recommended to be False
        # Pq_miu_lnmiu
        self.if_save_group3 = False
        # self.if_save_group4 recommended to be True
        # P_and_lnP
        self.if_save_group4 = True

    def save_to_hdf5(self):
        h5 = tb.open_file(self.file_name, 'w')
        h5.create_array('/', 'array', title="value in each box", obj=self.data)

        if self.if_save_group1 == True:
            group1_name = 'global and local parameters in OLS'
            group1 = h5.create_group(h5.root, group1_name)
            table1_name_list = ['global and local parameters', 'fit goodness', 'RSME', 'scaling range', 'intercept']
            table1_title_list = ['Global and Local Parameters', 'R2', 'RSME', 'Scaling Range', 'Intercept']
            dty1 = np.dtype([('order_q', '<f8'), ('tau', '<f8'), ('D', '<f8'), ('alpha', '<f8'), ('f', '<f8')])

            for i in range(3):
                sarray = np.zeros(len(self.parameters[0]), dtype=dty1)
                sarray['order_q'] = self.parameters[0]
                sarray['tau'] = list(zip(*self.parameters[1]))[2 + i]
                sarray['D'] = list(zip(*self.parameters[2]))[2 + i]
                sarray['alpha'] = list(zip(*self.parameters[3]))[2 + i]
                sarray['f'] = list(zip(*self.parameters[4]))[2 + i]
                filters = tb.Filters(complevel=0)
                table1 = h5.create_table('/global and local parameters in OLS', table1_name_list[i], sarray,
                                         title=table1_title_list[i])
                table1.flush()

            array1_1 = h5.create_array('/global and local parameters in OLS', table1_name_list[3], self.scale_limit,
                                         title=table1_title_list[3])
            array1_1.flush()

            array1_2 = h5.create_array('/global and local parameters in OLS', table1_name_list[4], self.intercept,
                                         title=table1_title_list[4])
            array1_2.flush()


        if self.if_save_group2 == True:
            group2_name = 'parameters_calculation'
            group2 = h5.create_group(h5.root, group2_name)
            table2_name_list = ['ln_sum_prob_q', 'ln_sum_prob_q_divide_q',
                                'sum_miu_q_ln_prob', 'sum_miu_q_ln_miu_q']
            table2_title_list = ['Raw Data in estimation of tau', 'Raw Data in estimation of D',
                                 'Raw Data in estimation of alpha', 'Raw Data in estimation of f']

            type2_list = []
            type2_list.append(('lnepsilon', '<f8'))
            for q in self.q_list:
                type2_list.append(('q=' + str(q), '<f8'))
            dty2 = np.dtype(type2_list)

            filters = tb.Filters(complevel=0)

            for i in range(len(self.parameters_calculation) - 1):
                sarray = np.zeros(len(self.parameters_calculation[0][0]), dtype=dty2)
                sarray[type2_list[0][0]] = self.parameters_calculation[0][0]
                for j in range(len(type2_list) - 1):
                    sarray[type2_list[j + 1][0]] = self.parameters_calculation[i + 1][j]
                table2 = h5.create_table("/parameters_calculation", table2_name_list[i], sarray,
                                         title=table2_title_list[i],
                                         expectedrows=len(self.parameters_calculation[0][0]),
                                         filters=filters)
                table2.flush()

            # group2._f_close()

        if self.if_save_group3 == True:
            group3_name = 'Pq_miu_lnmiu'
            group3 = h5.create_group(h5.root, group3_name)
            group3_q_s_r_name_list = ['Pq', 'miu', 'lnmiu']
            for q in self.q_list:
                index = 0
                group3_q_name = 'q=' + str(q)
                group3_q = h5.create_group(group3, group3_q_name)

                for scale in range(len(self.parameters_calculation[0][0])):
                    scale_max = 2 ** (len(self.parameters_calculation[0][0]) - 1)
                    scale_now = str(scale_max / 2 ** scale)
                    group3_q_s_name = 'scale=' + scale_now
                    group3_q_s = h5.create_group(group3_q, group3_q_s_name)
                    for r in range(len(group3_q_s_r_name_list)):
                        array3_q_s_r_name = group3_q_s_r_name_list[r]
                        array3_q_s_r_title = 'The 2-D array of ' + group3_q_s_r_name_list[r]
                        array3 = h5.create_array(group3_q_s, array3_q_s_r_name,
                                                 self.miu_q_list_list[index][scale][r], array3_q_s_r_title)
                        array3.flush()
                index += 1

        if self.if_save_group4 == True:
            group4_name = 'P_and_lnP'
            group4 = h5.create_group(h5.root, group4_name)

            for scale in range(len(self.parameters_calculation[0][0])):
                scale_max = 2 ** (len(self.parameters_calculation[0][0]) - 1)
                scale_now = str(scale_max / 2 ** scale)
                group4_s_name = 'scale=' + scale_now
                group4_s = h5.create_group(group4, group4_s_name)
                group4_s_r_name_list = ['P', 'lnP']

                for r in range(len(group4_s_r_name_list)):
                    array4_s_r_name = group4_s_r_name_list[r]
                    array4_s_r_title = 'The ' + group4_s_r_name_list[r]
                    array4 = h5.create_array(group4_s, array4_s_r_name,
                                             self.prob_data_list[scale][r], array4_s_r_title)
                    array4.flush()

        h5.flush()
        h5.close()

    def plot_spectrum(self):
        from matplotlib.ticker import NullFormatter  # useful for `logit` scale

        # plot with various axes scales
        plt.figure(1, figsize=(12, 8))

        # Find where q == 0 & 1 & 2
        where_q_is_zero = np.where(abs(self.q_list - 0) < 1e-9)[0][0]
        where_q_is_one = np.where(abs(self.q_list - 1) < 1e-9)[0][0]
        where_q_is_two = np.where(abs(self.q_list - 2) < 1e-9)[0][0]

        # D_0
        plt.subplot(241)
        x = self.parameters_calculation[0][1]
        y = self.parameters_calculation[2][where_q_is_zero]
        x = x[(len(x) - int(self.scale_limit[0][1]) - 1):(len(x) - int(self.scale_limit[0][0]))]
        y = y[(len(y) - int(self.scale_limit[0][1]) - 1):(len(y) - int(self.scale_limit[0][0]))]
        x_array = np.array(x)
        y_predict = self.parameters[2][where_q_is_zero][0]
        y_linreg = list(y_predict)

        plt.plot(x, y, "o", ms=4, alpha=0.7, mfc="black", label='value')
        plt.plot(x, y_linreg, "r-", label='regression line')
        plt.text(-7, -1, '$D_0 = {:.6f}$'.format(self.parameters[2][where_q_is_zero][2]))
        plt.text(-7, -2.5, '$R^2 = {:.6f}$'.format(self.parameters[2][where_q_is_zero][3]))
        plt.text(-7, -4, '$se = {:.6f}$'.format(self.parameters[2][where_q_is_zero][4]))
        # plt.legend(loc=0)
        plt.xlabel(r'$\ln\epsilon$')
        plt.ylabel(r'$-\ln N(\epsilon)$')
        plt.title('The capacity dimension $D_0$')
        plt.grid(True)

        # D(1)
        plt.subplot(242)
        x = self.parameters_calculation[0][1]
        y = self.parameters_calculation[2][where_q_is_one]
        x = x[(len(x) - int(self.scale_limit[0][1]) - 1):(len(x) - int(self.scale_limit[0][0]))]
        y = y[(len(y) - int(self.scale_limit[0][1]) - 1):(len(y) - int(self.scale_limit[0][0]))]
        x_array = np.array(x)
        y_predict = self.parameters[2][where_q_is_one][0]
        y_linreg = list(y_predict)

        plt.plot(x, y, "o", ms=4, alpha=0.7, mfc="black", label='value')
        plt.plot(x, y_linreg, "r-", label='regression line')
        plt.text(-7, -1, '$D_1 = {:.6f}$'.format(self.parameters[2][where_q_is_one][2]))
        plt.text(-7, -2.5, '$R^2 = {:.6f}$'.format(self.parameters[2][where_q_is_one][3]))
        plt.text(-7, -4, '$se = {:.6f}$'.format(self.parameters[2][where_q_is_one][4]))
        # plt.legend(loc=0)
        plt.xlabel(r'$\ln\epsilon$')
        plt.ylabel(r'$-I(\epsilon)$')
        plt.title('The information dimension $D_1$')
        plt.grid(True)

        # D(2)
        plt.subplot(243)
        x = self.parameters_calculation[0][1]
        y = self.parameters_calculation[2][where_q_is_two]
        x = x[(len(x) - int(self.scale_limit[0][1]) - 1):(len(x) - int(self.scale_limit[0][0]))]
        y = y[(len(y) - int(self.scale_limit[0][1]) - 1):(len(y) - int(self.scale_limit[0][0]))]
        x_array = np.array(x)
        y_predict = self.parameters[2][where_q_is_two][0]
        y_linreg = list(y_predict)

        plt.plot(x, y, "o", ms=4, alpha=0.7, mfc="black", label='value')
        plt.plot(x, y_linreg, "r-", label='regression line')
        plt.text(-7, -1, '$D_2 = {:.6f}$'.format(self.parameters[2][where_q_is_two][2]))
        plt.text(-7, -2.5, '$R^2 = {:.6f}$'.format(self.parameters[2][where_q_is_two][3]))
        plt.text(-7, -4, '$se = {:.6f}$'.format(self.parameters[2][where_q_is_two][4]))
        # plt.legend(loc=0)
        plt.xlabel(r'$\ln\epsilon$')
        plt.ylabel(r'$-\ln\Sigma P^2(\epsilon)$')
        plt.title('The correlation dimension $D_2$')
        plt.grid(True)

        # alpha(q) v.s. f(q)
        plt.subplot(244)
        x = list(zip(*self.parameters[3]))[2]
        y = list(zip(*self.parameters[4]))[2]
        plt.plot(x, y, "o", ms=4, alpha=0.7, mfc="black")
        plt.plot(x, y, "r-")
        plt.xlabel(r'$\alpha(q)$')
        plt.ylabel(r'$f(q)$')
        plt.title(r'$\alpha(q)$ v.s. $f(q)$')
        plt.grid(True)

        # q v.s. tau(q)
        plt.subplot(245)
        x = self.parameters[0]
        y = list(zip(*self.parameters[1]))[2]
        plt.plot(x, y, "o", ms=4, alpha=0.7, mfc="black")
        plt.plot(x, y, "r-")
        plt.xlabel(r'$q$')
        plt.ylabel(r'$\tau(q)$')
        plt.title(r'$q$ v.s. $\tau(q)$')
        plt.grid(True)

        # q v.s. D(q)
        plt.subplot(246)
        x = self.parameters[0]
        y = list(zip(*self.parameters[2]))[2]
        plt.plot(x, y, "o", ms=4, alpha=0.7, mfc="black")
        plt.plot(x, y, "r-")
        plt.xlabel(r'$q$')
        plt.ylabel('$D(q)$')
        plt.title(r'$q$ v.s. $D(q)$')
        plt.grid(True)

        # q v.s. alpha(q)
        plt.subplot(247)
        x = self.parameters[0]
        y = list(zip(*self.parameters[3]))[2]
        plt.plot(x, y, "o", ms=4, alpha=0.7, mfc="black")
        plt.plot(x, y, "r-")
        plt.xlabel(r'$q$')
        plt.ylabel(r'$\alpha(q)$')
        plt.title(r'$q$ v.s. $\alpha(q)$')
        plt.grid(True)

        # q v.s. f(q)
        plt.subplot(248)
        x = self.parameters[0]
        y = list(zip(*self.parameters[4]))[2]
        plt.plot(x, y, "o", ms=4, alpha=0.7, mfc="black")
        plt.plot(x, y, "r-")
        plt.xlabel('$q$')
        plt.ylabel('$f(q)$')
        plt.title('$q$ v.s. $f(q)$')
        plt.grid(True)

        # Format the minor tick labels of the y-axis into empty strings with
        # `NullFormatter`, to avoid cumbering the axis with too many labels.
        plt.gca().yaxis.set_minor_formatter(NullFormatter())
        # Adjust the subplot layout
        plt.subplots_adjust(top=0.92, bottom=0.08, left=0.10, right=0.95, hspace=0.35,
                            wspace=0.40)
        plt.savefig(self.fig_name_prefix + '_Parameters.png')
        # plt.show()
        plt.close()

        # plot with various axes scales
        plt.figure(2, figsize=(12, 8))
        # Find where q == -20 & -10 & 10 & 20
        where_q_is_minus_20 = np.where(self.q_list == -20)[0][0]
        where_q_is_minus_10 = np.where(self.q_list == -10)[0][0]
        where_q_is_positive_10 = np.where(self.q_list == 10)[0][0]
        where_q_is_positive_20 = np.where(self.q_list == 20)[0][0]

        # alpha(q=minus_20)
        plt.subplot(241)
        x = self.parameters_calculation[0][1]
        y = self.parameters_calculation[3][where_q_is_minus_20]
        x = x[(len(x) - int(self.scale_limit[1][1]) - 1):(len(x) - int(self.scale_limit[1][0]))]
        y = y[(len(y) - int(self.scale_limit[1][1]) - 1):(len(y) - int(self.scale_limit[1][0]))]
        x_array = np.array(x)
        y_predict = self.parameters[3][where_q_is_minus_20][0]
        y_linreg = list(y_predict)
        plt.plot(x, y, "o", ms=4, alpha=0.7, mfc="black", label='value')
        plt.plot(x, y_linreg, "r-", label='regression line')
        plt.text(-7, -1, r'$\alpha (q=-20) = {:.6f}$'.format(self.parameters[3][where_q_is_minus_20][2]))
        plt.text(-7, -2.5, '$R^2 = {:.6f}$'.format(self.parameters[3][where_q_is_minus_20][3]))
        plt.text(-7, -4, '$se = {:.6f}$'.format(self.parameters[3][where_q_is_minus_20][4]))
        # plt.legend(loc=0)
        plt.xlabel(r'$\ln\epsilon$')
        plt.ylabel(r'$-\Sigma\mu\ln P$')
        plt.title(r'$\alpha (q=-20)$')
        plt.grid(True)

        # alpha(q=-10)
        plt.subplot(242)
        x = self.parameters_calculation[0][1]
        y = self.parameters_calculation[3][where_q_is_minus_10]
        x = x[(len(x) - int(self.scale_limit[1][1]) - 1):(len(x) - int(self.scale_limit[1][0]))]
        y = y[(len(y) - int(self.scale_limit[1][1]) - 1):(len(y) - int(self.scale_limit[1][0]))]
        x_array = np.array(x)
        y_predict = self.parameters[3][where_q_is_minus_10][0]
        y_linreg = list(y_predict)
        plt.plot(x, y, "o", ms=4, alpha=0.7, mfc="black", label='value')
        plt.plot(x, y_linreg, "r-", label='regression line')
        plt.text(-7, -1, r'$\alpha (q=-10) = {:.6f}$'.format(self.parameters[3][where_q_is_minus_10][2]))
        plt.text(-7, -2.5, '$R^2 = {:.6f}$'.format(self.parameters[3][where_q_is_minus_10][3]))
        plt.text(-7, -4, '$se = {:.6f}$'.format(self.parameters[3][where_q_is_minus_10][4]))
        # plt.legend(loc=0)
        plt.xlabel(r'$\ln\epsilon$')
        plt.ylabel(r'$-\Sigma\mu\ln P$')
        plt.title(r'$\alpha (q=-10)$')
        plt.grid(True)

        # alpha(q=10)
        plt.subplot(243)
        x = self.parameters_calculation[0][1]
        y = self.parameters_calculation[3][where_q_is_positive_10]
        x = x[(len(x) - int(self.scale_limit[1][1]) - 1):(len(x) - int(self.scale_limit[1][0]))]
        y = y[(len(y) - int(self.scale_limit[1][1]) - 1):(len(y) - int(self.scale_limit[1][0]))]
        x_array = np.array(x)
        y_predict = self.parameters[3][where_q_is_positive_10][0]
        y_linreg = list(y_predict)
        plt.plot(x, y, "o", ms=4, alpha=0.7, mfc="black", label='value')
        plt.plot(x, y_linreg, "r-", label='regression line')
        plt.text(-7, -1, r'$\alpha (q=10) = {:.6f}$'.format(self.parameters[3][where_q_is_positive_10][2]))
        plt.text(-7, -2.5, '$R^2 = {:.6f}$'.format(self.parameters[3][where_q_is_positive_10][3]))
        plt.text(-7, -4, '$se = {:.6f}$'.format(self.parameters[3][where_q_is_positive_10][4]))
        # plt.legend(loc=0)
        plt.xlabel(r'$\ln\epsilon$')
        plt.ylabel(r'$-\Sigma\mu\ln P$')
        plt.title(r'$\alpha (q=10)$')
        plt.grid(True)

        # alpha(q=20)
        plt.subplot(244)
        x = self.parameters_calculation[0][1]
        y = self.parameters_calculation[3][where_q_is_positive_20]
        x = x[(len(x) - int(self.scale_limit[1][1]) - 1):(len(x) - int(self.scale_limit[1][0]))]
        y = y[(len(y) - int(self.scale_limit[1][1]) - 1):(len(y) - int(self.scale_limit[1][0]))]
        x_array = np.array(x)
        y_predict = self.parameters[3][where_q_is_positive_20][0]
        y_linreg = list(y_predict)
        plt.plot(x, y, "o", ms=4, alpha=0.7, mfc="black", label='value')
        plt.plot(x, y_linreg, "r-", label='regression line')
        plt.text(-7, -1, r'$\alpha (q=20) = {:.6f}$'.format(self.parameters[3][where_q_is_positive_20][2]))
        plt.text(-7, -2.5, '$R^2 = {:.6f}$'.format(self.parameters[3][where_q_is_positive_20][3]))
        plt.text(-7, -4, '$se = {:.6f}$'.format(self.parameters[3][where_q_is_positive_20][4]))
        # plt.legend(loc=0)
        plt.xlabel(r'$\ln\epsilon$')
        plt.ylabel(r'$-\Sigma\mu\ln P$')
        plt.title(r'$\alpha (q=20)$')
        plt.grid(True)

        # f(q=minus_20)
        plt.subplot(245)
        x = self.parameters_calculation[0][1]
        y = self.parameters_calculation[4][where_q_is_minus_20]
        x = x[(len(x) - int(self.scale_limit[2][1]) - 1):(len(x) - int(self.scale_limit[2][0]))]
        y = y[(len(y) - int(self.scale_limit[2][1]) - 1):(len(y) - int(self.scale_limit[2][0]))]
        x_array = np.array(x)
        y_predict = self.parameters[4][where_q_is_minus_20][0]
        y_linreg = list(y_predict)
        plt.plot(x, y, "o", ms=4, alpha=0.7, mfc="black", label='value')
        plt.plot(x, y_linreg, "r-", label='regression line')
        plt.text(-7, -1, r'$f(q=-20) = {:.6f}$'.format(self.parameters[4][where_q_is_minus_20][2]))
        plt.text(-7, -2.5, '$R^2 = {:.6f}$'.format(self.parameters[4][where_q_is_minus_20][3]))
        plt.text(-7, -4, '$se = {:.6f}$'.format(self.parameters[4][where_q_is_minus_20][4]))
        # plt.legend(loc=0)
        plt.xlabel(r'$\ln\epsilon$')
        plt.ylabel(r'$-\Sigma\mu\ln\mu$')
        plt.title(r'$f(q=-20)$')
        plt.grid(True)

        # f(q=-10)
        plt.subplot(246)
        x = self.parameters_calculation[0][1]
        y = self.parameters_calculation[4][where_q_is_minus_10]
        x = x[(len(x) - int(self.scale_limit[2][1]) - 1):(len(x) - int(self.scale_limit[2][0]))]
        y = y[(len(y) - int(self.scale_limit[2][1]) - 1):(len(y) - int(self.scale_limit[2][0]))]
        x_array = np.array(x)
        y_predict = self.parameters[4][where_q_is_minus_10][0]
        y_linreg = list(y_predict)
        plt.plot(x, y, "o", ms=4, alpha=0.7, mfc="black", label='value')
        plt.plot(x, y_linreg, "r-", label='regression line')
        plt.text(-7, -1, r'$f(q=-10) = {:.6f}$'.format(self.parameters[4][where_q_is_minus_10][2]))
        plt.text(-7, -2.5, '$R^2 = {:.6f}$'.format(self.parameters[4][where_q_is_minus_10][3]))
        plt.text(-7, -4, '$se = {:.6f}$'.format(self.parameters[4][where_q_is_minus_10][4]))
        # plt.legend(loc=0)
        plt.xlabel(r'$\ln\epsilon$')
        plt.ylabel(r'$-\Sigma\mu\ln\mu$')
        plt.title(r'$f(q=-10)$')
        plt.grid(True)

        # f(q=10)
        plt.subplot(247)
        x = self.parameters_calculation[0][1]
        y = self.parameters_calculation[4][where_q_is_positive_10]
        x = x[(len(x) - int(self.scale_limit[2][1]) - 1):(len(x) - int(self.scale_limit[2][0]))]
        y = y[(len(y) - int(self.scale_limit[2][1]) - 1):(len(y) - int(self.scale_limit[2][0]))]
        x_array = np.array(x)
        y_predict = self.parameters[4][where_q_is_positive_10][0]
        y_linreg = list(y_predict)
        plt.plot(x, y, "o", ms=4, alpha=0.7, mfc="black", label='value')
        plt.plot(x, y_linreg, "r-", label='regression line')
        plt.text(-7, -1, r'$f(q=10) = {:.6f}$'.format(self.parameters[4][where_q_is_positive_10][2]))
        plt.text(-7, -2.5, '$R^2 = {:.6f}$'.format(self.parameters[4][where_q_is_positive_10][3]))
        plt.text(-7, -4, '$se = {:.6f}$'.format(self.parameters[4][where_q_is_positive_10][4]))
        # plt.legend(loc=0)
        plt.xlabel(r'$\ln\epsilon$')
        plt.ylabel(r'$-\Sigma\mu\ln\mu$')
        plt.title(r'$f(q=10)$')
        plt.grid(True)

        # f(q=20)
        plt.subplot(248)
        x = self.parameters_calculation[0][1]
        y = self.parameters_calculation[4][where_q_is_positive_20]
        x = x[(len(x) - int(self.scale_limit[2][1]) - 1):(len(x) - int(self.scale_limit[2][0]))]
        y = y[(len(y) - int(self.scale_limit[2][1]) - 1):(len(y) - int(self.scale_limit[2][0]))]
        x_array = np.array(x)
        y_predict = self.parameters[4][where_q_is_positive_20][0]
        y_linreg = list(y_predict)
        plt.plot(x, y, "o", ms=4, alpha=0.7, mfc="black", label='value')
        plt.plot(x, y_linreg, "r-", label='regression line')
        plt.text(-7, -1, r'$f(q=20) = {:.6f}$'.format(self.parameters[4][where_q_is_positive_20][2]))
        plt.text(-7, -2.5, '$R^2 = {:.6f}$'.format(self.parameters[4][where_q_is_positive_20][3]))
        plt.text(-7, -4, '$se = {:.6f}$'.format(self.parameters[4][where_q_is_positive_20][4]))
        # plt.legend(loc=0)
        plt.xlabel(r'$\ln\epsilon$')
        plt.ylabel(r'$-\Sigma\mu\ln\mu$')
        plt.title(r'$f(q=20)$')
        plt.grid(True)

        # Format the minor tick labels of the y-axis into empty strings with
        # `NullFormatter`, to avoid cumbering the axis with too many labels.
        plt.gca().yaxis.set_minor_formatter(NullFormatter())
        # Adjust the subplot layout
        plt.subplots_adjust(top=0.92, bottom=0.08, left=0.10, right=0.95, hspace=0.35,
                            wspace=0.40)
        plt.savefig(self.fig_name_prefix + '_Alpha_f.png')
        # plt.show()
        plt.close()
