# Supplementary material for: Characterizing the Spatio-Temporal Variations of Urban Growth with Multifractal Spectra
Source: Entropy (Basel). 2023 Jul 27;25(8):1126. doi: 10.3390/e25081126 (PMC10453168; doi:10.3390/e25081126)
Supplement: Supplementary file 1 [file entropy-25-01126-s001.zip › Table_S1.xlsx]

## Sheet: PRD_Dq
Dq	q=-20	q=-19	q=-18	q=-17	q=-16	q=-15	q=-14	q=-13	q=-12	q=-11	q=-10	q=-9	q=-8	q=-7	q=-6	q=-5	q=-4	q=-3	q=-2	q=-1	q=0	q=1	q=2	q=3	q=4	q=5	q=6	q=7	q=8	q=9	q=10	q=11	q=12	q=13	q=14	q=15	q=16	q=17	q=18	q=19	q=20		ΔD	DGR	0	1	+1std	-1std	+2std
1985	1.61871	1.61667	1.61442	1.61191	1.60911	1.60596	1.6024	1.59832	1.59361	1.58812	1.58164	1.57386	1.56437	1.55253	1.53737	1.51732	1.48964	1.44921	1.38542	1.27375	1.07041	0.862029	0.765781	0.718688	0.690386	0.671152	0.657083	0.646291	0.637737	0.63079	0.625042	0.62021	0.616097	0.612557	0.609479	0.606782	0.6044	0.602282	0.600388	0.598686	0.597147	1985	1.02157		0	1	3.9591	-1.99444	6.93587
1986	2.46948	2.46616	2.4625	2.45843	2.45388	2.44877	2.44297	2.43634	2.4287	2.4198	2.40928	2.39667	2.38129	2.36213	2.3376	2.30515	2.26033	2.19475	2.09117	1.91428	1.66223	1.44124	1.31211	1.24215	1.19947	1.17068	1.14996	1.13436	1.12221	1.1125	1.10457	1.09798	1.09243	1.08769	1.08359	1.08001	1.07687	1.07408	1.07159	1.06935	1.06732	1986	1.40215	1.80946	0	1	3.9591	-1.99444	6.93587
1987	2.59767	2.59396	2.58985	2.58529	2.58019	2.57446	2.56796	2.56053	2.55197	2.54198	2.53017	2.51603	2.49877	2.47726	2.44974	2.41337	2.36324	2.29011	2.17491	1.977	1.71084	1.51267	1.39944	1.3373	1.29971	1.27461	1.25659	1.24299	1.23234	1.22375	1.21668	1.21074	1.20568	1.20131	1.19751	1.19417	1.1912	1.18856	1.18618	1.18403	1.18208	1987	1.41559	1.11708	0	1	3.9591	-1.99444	6.93587
1988	2.65315	2.64932	2.64508	2.64038	2.63512	2.6292	2.6225	2.61484	2.606	2.5957	2.58352	2.56893	2.55111	2.52889	2.50045	2.4628	2.4108	2.33477	2.21458	2.00667	1.73346	1.54851	1.44263	1.38342	1.34733	1.32323	1.30595	1.29292	1.2827	1.27446	1.26766	1.26194	1.25706	1.25284	1.24916	1.24591	1.24303	1.24045	1.23813	1.23603	1.23412	1988	1.41903	1.06607	0	1	3.9591	-1.99444	6.93587
1989	2.69442	2.69047	2.68611	2.68126	2.67584	2.66974	2.66284	2.65494	2.64584	2.63521	2.62267	2.60762	2.58925	2.56633	2.53697	2.49808	2.44431	2.36561	2.24122	2.0265	1.74961	1.57601	1.47672	1.41993	1.38486	1.36132	1.34442	1.33166	1.32166	1.3136	1.30694	1.30135	1.29657	1.29244	1.28883	1.28565	1.28282	1.28029	1.27801	1.27595	1.27407	1989	1.42035	1.03323	0	1	3.9591	-1.99444	6.93587
1990	2.72869	2.72456	2.72001	2.71494	2.70928	2.70292	2.6957	2.68745	2.67794	2.66684	2.65373	2.63801	2.6188	2.59485	2.56415	2.52349	2.46727	2.38509	2.25572	2.03558	1.76176	1.59824	1.50556	1.45144	1.41743	1.39438	1.37775	1.36517	1.35531	1.34734	1.34077	1.33525	1.33053	1.32645	1.32289	1.31974	1.31695	1.31444	1.31219	1.31014	1.30828	1990	1.42041	1.00152	0	1	3.9591	-1.99444	6.93587
1991	2.74619	2.74196	2.73728	2.73209	2.72629	2.71976	2.71236	2.7039	2.69415	2.68277	2.66933	2.65321	2.63353	2.60898	2.57754	2.53593	2.47847	2.39465	2.26308	2.04042	1.771	1.61525	1.52766	1.47585	1.44288	1.42035	1.40403	1.39166	1.38193	1.37408	1.3676	1.36215	1.3575	1.35347	1.34996	1.34686	1.34411	1.34164	1.33942	1.33741	1.33557	1991	1.41061	0.641162	0	1	3.9591	-1.99444	6.93587
1992	2.77286	2.76854	2.76376	2.75845	2.75252	2.74585	2.73829	2.72964	2.71968	2.70805	2.69431	2.67784	2.65774	2.63266	2.60056	2.55808	2.49944	2.41386	2.27942	2.05167	1.77896	1.63017	1.54758	1.49822	1.46643	1.44451	1.42855	1.4164	1.40684	1.3991	1.39271	1.38733	1.38274	1.37877	1.37531	1.37225	1.36954	1.3671	1.36492	1.36293	1.36113	1992	1.41174	1.04388	0	1	3.9591	-1.99444	6.93587
1993	2.80147	2.79706	2.79219	2.78678	2.78073	2.77393	2.76622	2.75741	2.74725	2.7354	2.7214	2.70461	2.68411	2.65854	2.62578	2.58238	2.52234	2.43439	2.29548	2.06	1.78605	1.6448	1.56769	1.52125	1.49098	1.46992	1.45447	1.44266	1.43331	1.42573	1.41945	1.41415	1.40962	1.40569	1.40226	1.39924	1.39654	1.39413	1.39196	1.39	1.38821	1993	1.41326	1.05632	0	1	3.9591	-1.99444	6.93587
1994	2.80682	2.80236	2.79743	2.79195	2.78583	2.77894	2.77114	2.76222	2.75193	2.73993	2.72576	2.70876	2.68801	2.66213	2.62898	2.58507	2.52438	2.4356	2.29562	2.05976	1.79355	1.6601	1.58915	1.54623	1.51791	1.49799	1.48327	1.47194	1.46294	1.4556	1.44949	1.44432	1.43989	1.43604	1.43267	1.42968	1.42702	1.42464	1.42249	1.42054	1.41877	1994	1.38805	0.175106	0	1	3.9591	-1.99444	6.93587
1995	2.85201	2.84736	2.84222	2.83651	2.83012	2.82294	2.8148	2.80549	2.79476	2.78224	2.76745	2.74972	2.72807	2.70106	2.66647	2.62065	2.55731	2.46466	2.31884	2.07374	1.8005	1.67496	1.61014	1.57091	1.54472	1.52609	1.51217	1.50139	1.49278	1.48572	1.47983	1.47482	1.47051	1.46676	1.46346	1.46053	1.45792	1.45557	1.45345	1.45153	1.44977	1995	1.40224	1.45773	0	1	3.9591	-1.99444	6.93587
1996	2.88218	2.87746	2.87225	2.86646	2.86	2.85272	2.84447	2.83504	2.82417	2.81148	2.79649	2.77851	2.75656	2.72916	2.69402	2.6474	2.58274	2.48772	2.33728	2.08418	1.80606	1.68724	1.62762	1.59167	1.56751	1.55017	1.53712	1.52694	1.51877	1.51205	1.50642	1.50162	1.49748	1.49386	1.49068	1.48784	1.48531	1.48302	1.48095	1.47907	1.47735	1996	1.40483	1.0937	0	1	3.9591	-1.99444	6.93587
1997	2.90198	2.89712	2.89174	2.88576	2.87908	2.87157	2.86305	2.85332	2.84209	2.82899	2.81352	2.79496	2.7723	2.74403	2.7078	2.6598	2.59337	2.49604	2.34259	2.08601	1.81019	1.69705	1.64132	1.60783	1.58528	1.56901	1.55669	1.54705	1.53927	1.53287	1.52749	1.52289	1.51892	1.51544	1.51237	1.50964	1.50718	1.50497	1.50296	1.50113	1.49945	1997	1.40253	0.896312	0	1	3.9591	-1.99444	6.93587
1998	2.91249	2.90759	2.90216	2.89614	2.88941	2.88184	2.87325	2.86345	2.85213	2.83893	2.82334	2.80463	2.7818	2.75331	2.7168	2.66843	2.60148	2.50329	2.34776	2.08618	1.81359	1.7053	1.6527	1.6212	1.59996	1.58458	1.5729	1.56372	1.55631	1.55018	1.54503	1.54062	1.53681	1.53347	1.53052	1.52788	1.52552	1.52338	1.52144	1.51967	1.51805	1998	1.39444	0.564843	0	1	3.9591	-1.99444	6.93587
1999	2.93007	2.9252	2.91981	2.91383	2.90714	2.89962	2.89109	2.88135	2.8701	2.85699	2.8415	2.82291	2.80022	2.7719	2.73559	2.68742	2.62066	2.52242	2.36577	2.09765	1.81675	1.71245	1.66253	1.63271	1.61259	1.59799	1.58687	1.5781	1.571	1.56513	1.56018	1.55594	1.55227	1.54905	1.54621	1.54367	1.54139	1.53933	1.53745	1.53574	1.53417	1999	1.3959	1.09037	0	1	3.9591	-1.99444	6.93587
2000	2.93899	2.934	2.92849	2.92236	2.91551	2.90781	2.89908	2.8891	2.87759	2.86417	2.8483	2.82927	2.80604	2.77704	2.73988	2.69061	2.62239	2.52224	2.36323	2.09405	1.81945	1.71919	1.67174	1.64346	1.62437	1.6105	1.59991	1.59153	1.58472	1.57908	1.57432	1.57024	1.56671	1.5636	1.56086	1.55841	1.55621	1.55421	1.5524	1.55075	1.54923	2000	1.38976	0.592732	0	1	3.9591	-1.99444	6.93587
2001	2.9504	2.94536	2.93978	2.93358	2.92665	2.91885	2.91002	2.89992	2.88828	2.87469	2.85863	2.83938	2.81586	2.7865	2.74884	2.69888	2.62956	2.52752	2.3651	2.09183	1.82192	1.72539	1.68016	1.65327	1.63513	1.62193	1.61183	1.60383	1.59732	1.59191	1.58735	1.58343	1.58003	1.57704	1.5744	1.57204	1.56991	1.56799	1.56624	1.56465	1.56318	2001	1.38723	0.81808	0	1	3.9591	-1.99444	6.93587
2002	2.96357	2.95848	2.95286	2.94662	2.93964	2.93179	2.92289	2.91272	2.90099	2.8873	2.87112	2.85172	2.82803	2.79845	2.7605	2.71014	2.64025	2.53728	2.37298	2.09471	1.82428	1.73124	1.68805	1.66243	1.64516	1.63258	1.62294	1.6153	1.60907	1.60389	1.5995	1.59574	1.59248	1.58961	1.58707	1.5848	1.58275	1.5809	1.57922	1.57768	1.57627	2002	1.3873	1.00583	0	1	3.9591	-1.99444	6.93587
2003	2.97416	2.96899	2.96328	2.95693	2.94984	2.94186	2.93282	2.92249	2.91056	2.89665	2.88022	2.86051	2.83643	2.80638	2.76785	2.71675	2.64589	2.54167	2.37575	2.09548	1.82646	1.73697	1.69578	1.67139	1.65493	1.64293	1.63373	1.62641	1.62044	1.61547	1.61126	1.60764	1.60449	1.60173	1.59928	1.59709	1.59512	1.59334	1.59171	1.59023	1.58886	2003	1.3853	0.84082	0	1	3.9591	-1.99444	6.93587
2004	2.98524	2.97995	2.9741	2.96761	2.96035	2.95218	2.94292	2.93234	2.92013	2.9059	2.88907	2.86889	2.84425	2.8135	2.77408	2.72181	2.64944	2.54322	2.37486	2.09332	1.82855	1.74269	1.70347	1.68024	1.66456	1.65311	1.64431	1.6373	1.63157	1.62678	1.62273	1.61924	1.6162	1.61353	1.61117	1.60905	1.60714	1.60542	1.60385	1.60241	1.60108	2004	1.38416	0.906613	0	1	3.9591	-1.99444	6.93587
2005	2.96857	2.96336	2.9576	2.9512	2.94405	2.93601	2.92689	2.91647	2.90445	2.89043	2.87386	2.85399	2.82971	2.79941	2.76054	2.70897	2.63741	2.53208	2.3647	2.08679	1.83052	1.7483	1.71097	1.68886	1.67392	1.663	1.65458	1.64787	1.64237	1.63777	1.63387	1.6305	1.62757	1.62499	1.6227	1.62065	1.6188	1.61713	1.61561	1.61421	1.61293	2005	1.35564	-1.40742	0	1	3.9591	-1.99444	6.93587
2006	2.99556	2.99021	2.98431	2.97774	2.9704	2.96215	2.9528	2.94211	2.92977	2.91539	2.89839	2.878	2.8531	2.82203	2.78219	2.72935	2.65608	2.54824	2.37639	2.08921	1.8323	1.75382	1.71839	1.69739	1.68319	1.67279	1.66477	1.65835	1.65309	1.64868	1.64493	1.64169	1.63886	1.63638	1.63417	1.63219	1.6304	1.62878	1.62731	1.62596	1.62472	2006	1.37084	2.29028	0	1	3.9591	-1.99444	6.93587
2007	2.97655	2.9712	2.96529	2.95872	2.95138	2.94312	2.93375	2.92306	2.91071	2.89632	2.87931	2.85891	2.83401	2.80293	2.7631	2.71031	2.63717	2.52975	2.35957	2.07974	1.83402	1.75935	1.7258	1.7059	1.69242	1.68253	1.67489	1.66877	1.66374	1.65952	1.65591	1.6528	1.65007	1.64767	1.64553	1.64361	1.64188	1.64031	1.63888	1.63756	1.63635	2007	1.3402	-1.63322	0	1	3.9591	-1.99444	6.93587
2008	2.96815	2.96286	2.95701	2.95051	2.94325	2.93508	2.92583	2.91526	2.90308	2.88887	2.87209	2.85198	2.82744	2.79683	2.75761	2.70561	2.63354	2.52753	2.35914	2.07993	1.83574	1.76457	1.73277	1.71388	1.70106	1.69164	1.68436	1.67851	1.6737	1.66965	1.66618	1.66319	1.66056	1.65824	1.65618	1.65432	1.65264	1.65112	1.64973	1.64845	1.64727	2008	1.32088	-0.769609	0	1	3.9591	-1.99444	6.93587
2009	3.10267	3.09697	3.09067	3.08368	3.07586	3.06706	3.05709	3.0457	3.03256	3.01724	2.99914	2.97742	2.95091	2.91782	2.8754	2.81909	2.74093	2.62563	2.44094	2.12641	1.8376	1.76929	1.7391	1.72113	1.70892	1.69994	1.69299	1.6874	1.68278	1.6789	1.67557	1.67269	1.67016	1.66792	1.66592	1.66412	1.6625	1.66102	1.65967	1.65843	1.65729	2009	1.44538	13.4333	0	1	3.9591	-1.99444	6.93587
2010	3.07178	3.06607	3.05976	3.05275	3.04491	3.0361	3.02611	3.01469	3.00153	2.98617	2.96803	2.94627	2.91971	2.88657	2.8441	2.78778	2.70976	2.59513	2.41315	2.10979	1.83875	1.77365	1.74495	1.72784	1.71619	1.70763	1.70098	1.69564	1.69122	1.68749	1.6843	1.68153	1.67909	1.67693	1.67501	1.67327	1.6717	1.67027	1.66897	1.66777	1.66666	2010	1.40512	-3.29467	0	1	3.9591	-1.99444	6.93587
2011	3.08221	3.07645	3.07009	3.06302	3.05512	3.04623	3.03616	3.02465	3.01138	2.99589	2.9776	2.95567	2.92888	2.89545	2.85259	2.79573	2.71689	2.60089	2.41631	2.10855	1.83989	1.77791	1.75066	1.73438	1.7233	1.71514	1.70881	1.70371	1.6995	1.69594	1.69289	1.69023	1.6879	1.68583	1.68398	1.68231	1.68081	1.67943	1.67817	1.67702	1.67595	2011	1.40626	1.12252	0	1	3.9591	-1.99444	6.93587
2012	3.09309	3.08734	3.08098	3.07392	3.06603	3.05715	3.04709	3.03559	3.02233	3.00686	2.98858	2.96666	2.93989	2.90646	2.86358	2.80662	2.7275	2.61069	2.42379	2.11008	1.84102	1.78192	1.75606	1.74061	1.73007	1.7223	1.71627	1.71142	1.7074	1.70401	1.7011	1.69856	1.69633	1.69435	1.69258	1.69099	1.68954	1.68822	1.68701	1.6859	1.68487	2012	1.40822	1.21976	0	1	3.9591	-1.99444	6.93587
2013	3.13248	3.1266	3.12009	3.11286	3.10478	3.09569	3.08539	3.07362	3.06004	3.0442	3.02549	3.00305	2.97564	2.94143	2.89756	2.83935	2.75857	2.63949	2.44875	2.12378	1.84215	1.78574	1.76123	1.74657	1.73656	1.72919	1.72346	1.71885	1.71504	1.71181	1.70904	1.70663	1.70451	1.70262	1.70093	1.69941	1.69803	1.69677	1.69561	1.69455	1.69356	2013	1.43892	4.53136	0	1	3.9591	-1.99444	6.93587
2014	3.10552	3.09965	3.09316	3.08595	3.0779	3.06884	3.05857	3.04684	3.03331	3.01752	2.99889	2.97654	2.94927	2.91525	2.87166	2.81386	2.73371	2.61567	2.42709	2.11013	1.84302	1.78937	1.76618	1.75231	1.74284	1.73585	1.73043	1.72607	1.72246	1.71941	1.71679	1.71451	1.7125	1.71072	1.70911	1.70767	1.70636	1.70516	1.70407	1.70306	1.70212	2014	1.40339	-3.15051	0	1	3.9591	-1.99444	6.93587
2015	3.1312	3.12521	3.11859	3.11123	3.10301	3.09376	3.08328	3.07131	3.05749	3.04138	3.02235	2.99952	2.97166	2.93689	2.89233	2.83326	2.75138	2.63095	2.43893	2.11504	1.84386	1.79288	1.771	1.75792	1.749	1.74242	1.73731	1.7332	1.7298	1.72693	1.72446	1.72231	1.72042	1.71874	1.71723	1.71587	1.71464	1.71351	1.71248	1.71152	1.71064	2015	1.42056	3.01491	0	1	3.9591	-1.99444	6.93587
2016	3.0877	3.08169	3.07505	3.06767	3.05942	3.05015	3.03965	3.02765	3.01382	2.9977	2.97867	2.95586	2.92805	2.8934	2.84906	2.79041	2.70939	2.59075	2.40307	2.09425	1.84447	1.79612	1.77555	1.76328	1.75492	1.74875	1.74397	1.74012	1.73694	1.73425	1.73194	1.72993	1.72816	1.72659	1.72518	1.7239	1.72275	1.72169	1.72072	1.71983	1.719	2016	1.3687	-5.20208	0	1	3.9591	-1.99444	6.93587
2017	3.12467	3.11858	3.11185	3.10438	3.09602	3.08663	3.07598	3.06381	3.04978	3.03341	3.01409	2.99092	2.96264	2.92737	2.88219	2.82232	2.73942	2.61763	2.42397	2.10199	1.84525	1.79932	1.78009	1.76869	1.76095	1.75525	1.75083	1.74728	1.74434	1.74186	1.73973	1.73788	1.73624	1.73479	1.73349	1.73232	1.73125	1.73028	1.72938	1.72856	1.7278	2017	1.39688	4.20383	0	1	3.9591	-1.99444	6.93587
2018	3.13216	3.12605	3.1193	3.11179	3.10341	3.09399	3.08331	3.07111	3.05705	3.04064	3.02127	2.99805	2.96969	2.9343	2.88892	2.82867	2.74499	2.62154	2.4244	2.098	1.84598	1.80305	1.78548	1.77519	1.76825	1.76317	1.75925	1.7561	1.7535	1.75131	1.74942	1.74779	1.74634	1.74506	1.74392	1.74288	1.74194	1.74108	1.74029	1.73956	1.73889	2018	1.39327	0.674775	0	1	3.9591	-1.99444	6.93587
																																										2019			0	1	3.9591	-1.99444	6.93587
																																										2020			0	1	3.9591	-1.99444	6.93587
																																										avg		0.98233
																																										std		2.97677
[truncated: 1 more columns]

## Sheet: YRD_Dq
Dq	q=-20	q=-19	q=-18	q=-17	q=-16	q=-15	q=-14	q=-13	q=-12	q=-11	q=-10	q=-9	q=-8	q=-7	q=-6	q=-5	q=-4	q=-3	q=-2	q=-1	q=0	q=1	q=2	q=3	q=4	q=5	q=6	q=7	q=8	q=9	q=10	q=11	q=12	q=13	q=14	q=15	q=16	q=17	q=18	q=19	q=20		ΔD	DGR	0	1	+1std	-1std	+2std
1985	2.53974	2.53609	2.53207	2.52759	2.52259	2.51697	2.5106	2.50332	2.49492	2.48513	2.47358	2.45973	2.44284	2.42179	2.39485	2.35921	2.30995	2.23771	2.12274	1.91983	1.57317	1.27715	1.18646	1.151	1.13145	1.1188	1.10984	1.10309	1.09779	1.0935	1.08994	1.08692	1.08433	1.08207	1.08008	1.07831	1.07672	1.07529	1.07399	1.0728	1.0717	1985	1.46803		0	1	2.26756	-0.861851	3.83227
1986	2.60289	2.59918	2.59507	2.59051	2.58542	2.57969	2.57319	2.56576	2.5572	2.54721	2.53541	2.52126	2.50399	2.48244	2.45486	2.41835	2.36789	2.29396	2.17657	1.97166	1.64049	1.35521	1.25654	1.21849	1.19795	1.18482	1.17558	1.16867	1.16327	1.15893	1.15533	1.15231	1.14972	1.14747	1.1455	1.14376	1.1422	1.14081	1.13954	1.13839	1.13734	1986	1.46555	0.962118	0	1	2.26756	-0.861851	3.83227
1987	2.63845	2.63472	2.63061	2.62604	2.62093	2.61518	2.60867	2.60122	2.59263	2.58261	2.57078	2.55659	2.53926	2.51764	2.48996	2.45329	2.4026	2.32832	2.21032	2.00395	1.67654	1.39929	1.2974	1.25784	1.23669	1.22324	1.2138	1.20676	1.20127	1.19685	1.19319	1.19011	1.18748	1.18519	1.18318	1.18141	1.17982	1.17839	1.17711	1.17593	1.17486	1987	1.46359	0.947725	0	1	2.26756	-0.861851	3.83227
1988	2.64546	2.64174	2.63762	2.63305	2.62793	2.62218	2.61567	2.60822	2.59963	2.58961	2.57778	2.56359	2.54627	2.52468	2.49704	2.46043	2.40982	2.33571	2.21844	2.01611	1.70063	1.43197	1.32835	1.28757	1.26588	1.25215	1.24254	1.23537	1.2298	1.2253	1.22159	1.21847	1.21579	1.21347	1.21143	1.20962	1.20801	1.20656	1.20525	1.20405	1.20296	1988	1.4425	0.249645	0	1	2.26756	-0.861851	3.83227
1989	2.67546	2.67168	2.66751	2.66288	2.65771	2.65188	2.64528	2.63774	2.62903	2.61888	2.60689	2.5925	2.57493	2.55299	2.52487	2.48756	2.43582	2.35974	2.23874	2.03092	1.71897	1.45772	1.3533	1.31163	1.28952	1.27556	1.26581	1.25856	1.25291	1.24837	1.24462	1.24146	1.23876	1.23641	1.23435	1.23253	1.2309	1.22944	1.22811	1.2269	1.2258	1989	1.44966	1.31333	0	1	2.26756	-0.861851	3.83227
1990	2.68843	2.68459	2.68035	2.67563	2.67037	2.66444	2.65772	2.65005	2.64119	2.63086	2.61865	2.60401	2.58614	2.56383	2.53522	2.4973	2.44477	2.36771	2.24575	2.03863	1.73494	1.48141	1.37655	1.33401	1.31144	1.29721	1.28729	1.27992	1.27419	1.26958	1.26578	1.26258	1.25984	1.25747	1.25539	1.25354	1.2519	1.25042	1.24908	1.24786	1.24675	1990	1.44168	0.619332	0	1	2.26756	-0.861851	3.83227
1991	2.70272	2.69882	2.69452	2.68973	2.68439	2.67837	2.67155	2.66376	2.65477	2.64429	2.6319	2.61705	2.59891	2.57627	2.54726	2.50881	2.45557	2.3775	2.25399	2.04572	1.74861	1.50157	1.39665	1.35345	1.33051	1.31607	1.30602	1.29855	1.29274	1.28808	1.28423	1.281	1.27824	1.27584	1.27374	1.27188	1.27023	1.26873	1.26739	1.26616	1.26504	1991	1.43768	0.781129	0	1	2.26756	-0.861851	3.83227
1992	2.69978	2.69588	2.69156	2.68677	2.68141	2.67538	2.66855	2.66074	2.65174	2.64123	2.62882	2.61394	2.59577	2.57311	2.5441	2.5057	2.45266	2.37518	2.25331	2.04939	1.76044	1.52002	1.41519	1.37139	1.34812	1.33348	1.3233	1.31574	1.30988	1.30517	1.3013	1.29804	1.29526	1.29285	1.29074	1.28887	1.2872	1.28571	1.28435	1.28313	1.282	1992	1.41778	-0.173155	0	1	2.26756	-0.861851	3.83227
1993	2.69696	2.69299	2.6886	2.68372	2.67827	2.67214	2.66519	2.65725	2.64808	2.6374	2.62477	2.60964	2.59116	2.56812	2.53863	2.49962	2.44583	2.36758	2.24601	2.04799	1.77092	1.53774	1.43336	1.38906	1.36547	1.35064	1.34033	1.33269	1.32677	1.32201	1.3181	1.31481	1.31201	1.30958	1.30746	1.30558	1.3039	1.3024	1.30104	1.2998	1.29868	1993	1.39828	-0.169178	0	1	2.26756	-0.861851	3.83227
1994	2.74055	2.73651	2.73205	2.72709	2.72155	2.71531	2.70824	2.70017	2.69085	2.67998	2.66714	2.65173	2.63292	2.60944	2.57934	2.53942	2.48409	2.40286	2.27445	2.06103	1.78077	1.55539	1.45219	1.40762	1.38379	1.3688	1.35839	1.35067	1.34468	1.33988	1.33594	1.33262	1.3298	1.32735	1.32521	1.32332	1.32163	1.32012	1.31875	1.31751	1.31637	1994	1.42418	2.46302	0	1	2.26756	-0.861851	3.83227
1995	2.7574	2.75335	2.74886	2.74388	2.73832	2.73206	2.72496	2.71685	2.7075	2.69659	2.68369	2.66823	2.64934	2.62577	2.59556	2.5555	2.5	2.41857	2.28977	2.07331	1.79011	1.57276	1.47151	1.42693	1.40292	1.38778	1.37726	1.36945	1.3634	1.35855	1.35457	1.35122	1.34836	1.3459	1.34373	1.34183	1.34013	1.3386	1.33722	1.33597	1.33483	1995	1.42257	0.912926	0	1	2.26756	-0.861851	3.83227
1996	2.76929	2.76512	2.76052	2.7554	2.74968	2.74325	2.73596	2.72763	2.71802	2.7068	2.69356	2.67768	2.65829	2.63411	2.60314	2.56216	2.50557	2.42292	2.29306	2.07612	1.79819	1.58943	1.49031	1.4458	1.42166	1.4064	1.39578	1.3879	1.38179	1.37689	1.37287	1.3695	1.36662	1.36413	1.36196	1.36004	1.35833	1.35679	1.35541	1.35415	1.35301	1996	1.41628	0.653983	0	1	2.26756	-0.861851	3.83227
1997	2.85283	2.8485	2.84372	2.83841	2.83247	2.82578	2.81821	2.80956	2.79957	2.78793	2.77417	2.75767	2.73752	2.71239	2.68018	2.6375	2.57842	2.49174	2.35396	2.11437	1.80588	1.60571	1.50879	1.46431	1.44001	1.42461	1.41388	1.40592	1.39975	1.39481	1.39074	1.38734	1.38444	1.38193	1.37974	1.37781	1.37609	1.37454	1.37315	1.37189	1.37074	1997	1.4821	4.71207	0	1	2.26756	-0.861851	3.83227
1998	2.86909	2.86467	2.85977	2.85433	2.84825	2.84142	2.83367	2.82481	2.8146	2.80268	2.7886	2.77171	2.7511	2.72537	2.6924	2.6487	2.58819	2.4994	2.35854	2.11567	1.81236	1.62172	1.52726	1.48287	1.45842	1.44289	1.43205	1.42401	1.41778	1.41279	1.40869	1.40526	1.40233	1.3998	1.3976	1.39565	1.39392	1.39237	1.39097	1.3897	1.38854	1998	1.48055	0.913303	0	1	2.26756	-0.861851	3.83227
1999	2.88502	2.88048	2.87546	2.86989	2.86367	2.85666	2.84872	2.83965	2.82919	2.81698	2.80256	2.78526	2.76414	2.73779	2.70402	2.65925	2.59727	2.50639	2.36266	2.11764	1.81809	1.63732	1.54571	1.50151	1.47691	1.46124	1.4503	1.44217	1.43587	1.43083	1.4267	1.42323	1.42028	1.41774	1.41551	1.41356	1.41181	1.41025	1.40885	1.40757	1.40641	1999	1.47861	0.891065	0	1	2.26756	-0.861851	3.83227
2000	2.8896	2.88489	2.87968	2.87389	2.86743	2.86015	2.85191	2.84249	2.83162	2.81895	2.80398	2.78603	2.76413	2.73683	2.7019	2.65574	2.59216	2.49964	2.35484	2.11154	1.82337	1.65295	1.56479	1.52101	1.49634	1.48055	1.4695	1.46129	1.45492	1.44983	1.44565	1.44215	1.43917	1.4366	1.43436	1.43239	1.43063	1.42906	1.42765	1.42636	1.4252	2000	1.4644	0.243967	0	1	2.26756	-0.861851	3.83227
2001	2.89732	2.89259	2.88736	2.88155	2.87506	2.86776	2.85948	2.85003	2.83912	2.8264	2.81137	2.79334	2.77135	2.74391	2.70876	2.6622	2.59783	2.50367	2.35552	2.10765	1.82777	1.6677	1.58335	1.54021	1.51554	1.49966	1.48852	1.48024	1.47381	1.46866	1.46443	1.4609	1.45789	1.4553	1.45304	1.45105	1.44928	1.44769	1.44627	1.44498	1.4438	2001	1.45352	0.415029	0	1	2.26756	-0.861851	3.83227
2002	2.9108	2.90605	2.9008	2.89496	2.88844	2.8811	2.87279	2.86329	2.85233	2.83955	2.82445	2.80635	2.78425	2.75669	2.7214	2.67464	2.60997	2.51524	2.36554	2.11282	1.83215	1.68239	1.60251	1.56046	1.53601	1.52015	1.50899	1.50066	1.49418	1.48899	1.48473	1.48116	1.47812	1.4755	1.47321	1.4712	1.46941	1.46781	1.46637	1.46507	1.46388	2002	1.44692	0.671415	0	1	2.26756	-0.861851	3.83227
2003	2.92074	2.91588	2.91051	2.90454	2.89788	2.89038	2.88188	2.87216	2.86096	2.8479	2.83247	2.81397	2.79138	2.76321	2.72711	2.67928	2.61309	2.51609	2.36293	2.10684	1.83604	1.6972	1.62237	1.58177	1.55769	1.54193	1.53077	1.52242	1.51592	1.51069	1.50638	1.50278	1.49971	1.49705	1.49474	1.4927	1.49089	1.48927	1.48781	1.48649	1.48529	2003	1.43545	0.464136	0	1	2.26756	-0.861851	3.83227
2004	2.93519	2.93029	2.92486	2.91883	2.9121	2.90452	2.89594	2.88613	2.87482	2.86162	2.84604	2.82735	2.80454	2.77607	2.73958	2.69118	2.62411	2.52556	2.36928	2.10675	1.83983	1.71301	1.64411	1.60541	1.5819	1.5663	1.55518	1.54682	1.54029	1.53502	1.53067	1.52702	1.52391	1.52122	1.51887	1.5168	1.51496	1.51331	1.51183	1.51048	1.50926	2004	1.42594	0.603077	0	1	2.26756	-0.861851	3.83227
2005	2.95299	2.94802	2.94252	2.93641	2.92959	2.92191	2.91321	2.90328	2.89181	2.87845	2.86266	2.84372	2.82061	2.79176	2.75478	2.70571	2.63766	2.53752	2.37808	2.10822	1.84296	1.72813	1.66568	1.62945	1.60683	1.59158	1.58061	1.57231	1.56579	1.56052	1.55616	1.55248	1.54934	1.54663	1.54425	1.54216	1.54029	1.53862	1.53711	1.53575	1.5345	2005	1.41849	0.704884	0	1	2.26756	-0.861851	3.83227
2006	2.95796	2.95292	2.94735	2.94116	2.93425	2.92648	2.91767	2.9076	2.896	2.88246	2.86646	2.84729	2.82387	2.79466	2.7572	2.70752	2.63864	2.53735	2.37628	2.1046	1.84562	1.74125	1.68505	1.65163	1.63024	1.61556	1.60489	1.59675	1.59033	1.58511	1.58078	1.57713	1.57399	1.57127	1.56889	1.56679	1.56491	1.56323	1.56171	1.56033	1.55908	2006	1.39888	0.202138	0	1	2.26756	-0.861851	3.83227
2007	2.95353	2.94839	2.9427	2.93638	2.92932	2.92137	2.91238	2.9021	2.89024	2.87642	2.8601	2.84054	2.81668	2.78693	2.74885	2.69843	2.62872	2.52657	2.3649	2.09544	1.84755	1.753	1.70263	1.6721	1.65213	1.6382	1.62795	1.62007	1.61382	1.60872	1.60447	1.60087	1.59777	1.59508	1.59272	1.59062	1.58875	1.58708	1.58556	1.58418	1.58292	2007	1.37061	-0.18541	0	1	2.26756	-0.861851	3.83227
2008	2.98663	2.98125	2.9753	2.96869	2.9613	2.953	2.94359	2.93283	2.92043	2.90597	2.88889	2.86842	2.84343	2.81226	2.77235	2.71948	2.64639	2.53947	2.37119	2.09401	1.84919	1.76355	1.71867	1.6911	1.67272	1.6597	1.65001	1.6425	1.6365	1.63158	1.62747	1.62396	1.62095	1.61831	1.616	1.61394	1.6121	1.61044	1.60894	1.60758	1.60634	2008	1.3803	1.41382	0	1	2.26756	-0.861851	3.83227
2009	2.98841	2.98298	2.97698	2.97031	2.96287	2.9545	2.94501	2.93417	2.92168	2.90712	2.88992	2.86932	2.8442	2.8129	2.77286	2.71987	2.64665	2.53944	2.37013	2.09082	1.85059	1.77256	1.73244	1.70761	1.69085	1.67883	1.66979	1.66273	1.65706	1.65239	1.64846	1.64511	1.64221	1.63968	1.63744	1.63545	1.63366	1.63205	1.63059	1.62926	1.62805	2009	1.36036	0.0816063	0	1	2.26756	-0.861851	3.83227
2010	2.98778	2.98235	2.97636	2.96971	2.96227	2.9539	2.94442	2.93359	2.92109	2.90652	2.88932	2.86868	2.84349	2.81207	2.77182	2.71847	2.64461	2.5363	2.36511	2.08462	1.85171	1.78044	1.74437	1.72195	1.70668	1.69562	1.68724	1.68067	1.67535	1.67095	1.66725	1.66408	1.66132	1.65891	1.65678	1.65487	1.65316	1.65162	1.65021	1.64893	1.64775	2010	1.34002	-0.0318755	0	1	2.26756	-0.861851	3.83227
2011	3.00014	2.99453	2.98833	2.98144	2.97375	2.96509	2.95529	2.9441	2.93119	2.91614	2.89838	2.87711	2.85115	2.8188	2.77738	2.72255	2.64675	2.53585	2.36149	2.07992	1.85292	1.78777	1.75539	1.73518	1.72131	1.71119	1.70348	1.69739	1.69245	1.68835	1.68488	1.68191	1.67932	1.67705	1.67504	1.67324	1.67162	1.67015	1.66881	1.66759	1.66647	2011	1.33367	0.660686	0	1	2.26756	-0.861851	3.83227
2012	3.00346	2.99783	2.99162	2.98471	2.977	2.96832	2.9585	2.94728	2.93435	2.91928	2.9015	2.8802	2.85422	2.82183	2.78038	2.72548	2.64952	2.5381	2.36215	2.07687	1.85391	1.7945	1.76548	1.74731	1.73475	1.72553	1.71846	1.71285	1.70829	1.70449	1.70127	1.69851	1.6961	1.69398	1.69209	1.69041	1.68889	1.68751	1.68625	1.6851	1.68404	2012	1.31942	0.188844	0	1	2.26756	-0.861851	3.83227
2013	3.04683	3.04104	3.03465	3.02755	3.01962	3.01069	3.00058	2.98903	2.9757	2.96016	2.94181	2.9198	2.89294	2.85942	2.81644	2.7594	2.68022	2.56354	2.37816	2.07788	1.85472	1.8007	1.77481	1.75859	1.74733	1.739	1.73258	1.72747	1.72329	1.71981	1.71685	1.7143	1.71208	1.71012	1.70838	1.70682	1.70542	1.70414	1.70297	1.7019	1.70092	2013	1.34591	2.56999	0	1	2.26756	-0.861851	3.83227
2014	3.03778	3.03191	3.02542	3.01821	3.01016	3.0011	2.99084	2.97911	2.96558	2.94981	2.93119	2.90886	2.88162	2.84763	2.8041	2.74642	2.6666	2.54967	2.36567	2.07085	1.85538	1.80568	1.78228	1.76763	1.75743	1.74985	1.74399	1.7393	1.73546	1.73225	1.72952	1.72717	1.72512	1.72331	1.7217	1.72026	1.71895	1.71777	1.71669	1.7157	1.71479	2014	1.32299	-0.652066	0	1	2.26756	-0.861851	3.83227
2015	3.10044	3.09447	3.08788	3.08055	3.07237	3.06316	3.05272	3.0408	3.02704	3.011	2.99204	2.96931	2.94154	2.90688	2.86241	2.80336	2.72132	2.60032	2.40761	2.09203	1.85623	1.8101	1.78886	1.77559	1.76633	1.75943	1.75407	1.74976	1.74623	1.74327	1.74075	1.73858	1.73668	1.73501	1.73352	1.73219	1.73098	1.72989	1.72889	1.72798	1.72713	2015	1.37331	5.07612	0	1	2.26756	-0.861851	3.83227
2016	3.04745	3.04148	3.03488	3.02755	3.01935	3.01013	2.99969	2.98776	2.97399	2.95793	2.93896	2.91622	2.88845	2.85381	2.80943	2.75064	2.66936	2.55046	2.3638	2.06731	1.85666	1.81398	1.79474	1.78277	1.77441	1.76816	1.76329	1.75936	1.75613	1.75341	1.7511	1.74909	1.74735	1.7458	1.74443	1.7432	1.74209	1.74108	1.74015	1.73931	1.73853	2016	1.30892	-4.64921	0	1	2.26756	-0.861851	3.83227
2017	3.05089	3.04491	3.03831	3.03097	3.02277	3.01355	3.0031	2.99116	2.97739	2.96133	2.94237	2.91965	2.89193	2.85736	2.81309	2.75444	2.67324	2.5541	2.36587	2.0656	1.85707	1.81746	1.80006	1.78935	1.78187	1.77628	1.77191	1.76837	1.76545	1.76299	1.76089	1.75906	1.75747	1.75606	1.7548	1.75368	1.75266	1.75173	1.75089	1.75012	1.7494	2017	1.30149	0.316426	0	1	2.26756	-0.861851	3.83227
2018	3.05119	3.04498	3.03813	3.03051	3.02201	3.01244	3.0016	2.98923	2.97496	2.95833	2.9387	2.91518	2.88649	2.85076	2.80507	2.7447	2.66151	2.54049	2.35175	2.05664	1.85758	1.82121	1.80586	1.79657	1.79016	1.78538	1.78165	1.77862	1.77612	1.774	1.77218	1.7706	1.76922	1.76799	1.7669	1.76591	1.76502	1.76421	1.76347	1.76279	1.76217	2018	1.28902	0.0233656	0	1	2.26756	-0.861851	3.83227
																																										2019			0	1	2.26756	-0.861851	3.83227
																																										2020			0	1	2.26756	-0.861851	3.83227
																																										avg		0.702856
																																										std		1.56471
[truncated: 1 more columns]
